# Supplementary material for: Comparison of the MetricVBT App and the Vitruve Linear Position Transducer for Assessing Execution Velocity and ROM
Source: J Funct Morphol Kinesiol. 2026 May 16;11(2):197. doi: 10.3390/jfmk11020197 (PMC13214824; doi:10.3390/jfmk11020197)
Supplement: Supplementary file 1 [file jfmk-11-00197-s001.zip]

Archive with 1 entries (1 files):
- jfmk-4258978-supplementary.pdf
